# Supplementary material for: ORP8 acts as a lipophagy receptor to mediate lipid droplet turnover
Source: Protein Cell. 2022 Dec 7;14(9):653–67. doi: 10.1093/procel/pwac063 (PMC10501187; doi:10.1093/procel/pwac063)
Supplement: pwac063_suppl_Supplementary_Table_S2 [file pwac063_suppl_supplementary_table_s2.xlsx]

## Sheet: Ctrl
Protein	Protein Position	Modified Peptide Sequence Window	Modifications	TIC of modified form	TIC of unmodified form	Ratio of phosphopeptide signal (RPO4）
OSBPL8	T13	GGLADGEPDRtSLLGDSKDVL	Phosphorylation (STY)	1490000	1980000000	0.000751959
OSBPL8	S14	GLADGEPDRTsLLGDSKDVLG	Phosphorylation (STY)	5630000	1970000000	0.00284972
OSBPL8	T39	VANSDESQLLtPGKMSQRQGK	Phosphorylation (STY)	21100000	4480000000	0.00468774
OSBPL8	T54	SQRQGKEAYPtPTKDLHQPSL	Phosphorylation (STY)	24100000	1980000000	0.0120253
OSBPL8	S63	PTPTKDLHQPsLSPASPHSQG	Phosphorylation (STY)	1440000	9280000000	0.000155148
OSBPL8	S65	PTKDLHQPSLsPASPHSQGFE	Phosphorylation (STY)	190000000	9100000000	0.0204521
OSBPL8	S68	DLHQPSLSPAsPHSQGFERGK	Phosphorylation (STY)	125000000	9180000000	0.0134336
OSBPL8	S82	QGFERGKEDIsQNKDESSLSM	Phosphorylation (STY)	152000	4810000000	3.15998e-05
OSBPL8	S120	STSSKLTKKEsLKVQKKNYRE	Phosphorylation (STY)	2140000	0	1
OSBPL8	S305	YGLLRANNLHsGDNFQLNDSE	Phosphorylation (STY)	667000	7080000000	9.42002e-05
OSBPL8	S314	HSGDNFQLNDsEIERQHFKDQ	Phosphorylation (STY)	47200000	7030000000	0.0066693
OSBPL8	S798	RQQKKVAKGYsSPEPDIQDSS	Phosphorylation (STY)	4570000	304000000	0.0148103
OSBPL8	S799	QQKKVAKGYSsPEPDIQDSSG	Phosphorylation (STY)	8660000	300000000	0.0280568
OSBPL8	S807	YSSPEPDIQDsSGSEAQSVKP	Phosphorylation (STY)	38100000	271000000	0.123261
OSBPL8	S808	SSPEPDIQDSsGSEAQSVKPS	Phosphorylation (STY)	92800000	216000000	0.300518
OSBPL8	S810	PEPDIQDSSGsEAQSVKPSTR	Phosphorylation (STY)	7550000	301000000	0.0244693

## Sheet: AICAR
Protein	Protein Position	Modified Peptide Sequence Window	Modifications	TIC of modified form	TIC of unmodified form	Ratio of phosphopeptide signal (RPO4）
OSBPL8	S14	GLADGEPDRTsLLGDSKDVLG	Phosphorylation (STY)	2960000	1360000000	0.00217174
OSBPL8	T39	VANSDESQLLtPGKMSQRQGK	Phosphorylation (STY)	36100000	3230000000	0.0110529
OSBPL8	T54	SQRQGKEAYPtPTKDLHQPSL	Phosphorylation (STY)	59000000	1640000000	0.0347263
OSBPL8	S63	PTPTKDLHQPsLSPASPHSQG	Phosphorylation (STY)	9150000	7420000000	0.00123163
OSBPL8	S65	PTKDLHQPSLsPASPHSQGFE	Phosphorylation (STY)	130000000	7310000000	0.0174731
OSBPL8	S68	DLHQPSLSPAsPHSQGFERGK	Phosphorylation (STY)	132000000	7320000000	0.0177134
OSBPL8	S89	EDISQNKDESsLSMSKSKSES	Phosphorylation (STY)	800000	4550000000	0.000175793
OSBPL8	S268	DALELALKCSsLLKRTMIREG	Phosphorylation (STY)	565000	167000000	0.00337183
OSBPL8	S305	YGLLRANNLHsGDNFQLNDSE	Phosphorylation (STY)	914000	5890000000	0.000155154
OSBPL8	S314	HSGDNFQLNDsEIERQHFKDQ	Phosphorylation (STY)	27700000	5870000000	0.00469675
OSBPL8	Y469	YFRLKKVVKWyLSGFYKKPKG	Phosphorylation (STY)	3610000	1330000000	0.00270694
OSBPL8	S513	SKTFYIAEQVsHHPPISAFYV	Phosphorylation (STY)	4800000	3810000000	0.00125826
OSBPL8	T774	GVIQTKVKHRtPMVSVPKMKH	Phosphorylation (STY)	762000	2130000000	0.000357619
OSBPL8	S798	RQQKKVAKGYsSPEPDIQDSS	Phosphorylation (STY)	1690000	161000000	0.0103879
OSBPL8	S799	QQKKVAKGYSsPEPDIQDSSG	Phosphorylation (STY)	805000	162000000	0.00494457
OSBPL8	S807	YSSPEPDIQDsSGSEAQSVKP	Phosphorylation (STY)	63000000	100000000	0.386503
OSBPL8	S808	SSPEPDIQDSsGSEAQSVKPS	Phosphorylation (STY)	89200000	73900000	0.546904
OSBPL8	S810	PEPDIQDSSGsEAQSVKPSTR	Phosphorylation (STY)	19100000	144000000	0.117106

## Sheet: SS
Protein	Protein Position	Modified Peptide Sequence Window	Modifications	TIC of modified form	TIC of unmodified form	Ratio of phosphopeptide signal (RPO4）
OSBPL8	S14	GLADGEPDRTsLLGDSKDVLG	Phosphorylation (STY)	1480000	1140000000	0.00129656
OSBPL8	T39	VANSDESQLLtPGKMSQRQGK	Phosphorylation (STY)	14600000	2510000000	0.00578309
OSBPL8	T54	SQRQGKEAYPtPTKDLHQPSL	Phosphorylation (STY)	35800000	1160000000	0.0299381
OSBPL8	S63	PTPTKDLHQPsLSPASPHSQG	Phosphorylation (STY)	743000	5340000000	0.000139119
OSBPL8	S65	PTKDLHQPSLsPASPHSQGFE	Phosphorylation (STY)	98300000	5240000000	0.0184141
OSBPL8	S68	DLHQPSLSPAsPHSQGFERGK	Phosphorylation (STY)	63900000	5290000000	0.0119352
OSBPL8	S305	YGLLRANNLHsGDNFQLNDSE	Phosphorylation (STY)	578000	4130000000	0.000139932
OSBPL8	S314	HSGDNFQLNDsEIERQHFKDQ	Phosphorylation (STY)	36400000	4090000000	0.00882125
OSBPL8	S513	SKTFYIAEQVsHHPPISAFYV	Phosphorylation (STY)	322000	4310000000	7.47044e-05
OSBPL8	T774	GVIQTKVKHRtPMVSVPKMKH	Phosphorylation (STY)	492000	1290000000	0.00038125
OSBPL8	S798	RQQKKVAKGYsSPEPDIQDSS	Phosphorylation (STY)	215000	94300000	0.00227477
OSBPL8	S799	QQKKVAKGYSsPEPDIQDSSG	Phosphorylation (STY)	812000	93700000	0.0085915
OSBPL8	S807	YSSPEPDIQDsSGSEAQSVKP	Phosphorylation (STY)	12200000	83400000	0.127615
OSBPL8	S808	SSPEPDIQDSsGSEAQSVKPS	Phosphorylation (STY)	30700000	64900000	0.32113
OSBPL8	S810	PEPDIQDSSGsEAQSVKPSTR	Phosphorylation (STY)	7450000	88200000	0.0778881

## Sheet: fold change of phosphorylation
CTRL		AICAR			SS
phospho-site	RPO4	phospho-site	RPO4	Fold change (AICAR/CTRL)	phospho-site	RPO4	Fold change (SS/CTRL)
T13	0.000751959
S14	0.00284972	S14	0.00217174	0.762089	S14	0.00129656	0.454978
T39	0.00468774	T39	0.0110529	2.35784	T39	0.00578309	1.23366
T54	0.0120253	T54	0.0347263	2.88776	T54	0.0299381	2.48958
S63	0.000155148	S63	0.00123163	7.93843	S63	0.000139119	0.896685
S65	0.0204521	S65	0.0174731	0.854344	S65	0.0184141	0.900353
S68	0.0134336	S68	0.0177134	1.31858	S68	0.0119352	0.888458
S82	3.15998e-05
S120	1
S305	9.42002e-05	S305	0.000155154	1.64707	S305	0.000139932	4.42825
S314	0.0066693	S314	0.00469675	0.704233	S314	0.00882125	1.32266
S798	0.0148103	S798	0.0103879	0.701396	S798	0.00227477	0.153594
S799	0.0280568	S799	0.00494457	0.176234	S799	0.0085915	0.306219
S807	0.123261	S807	0.386503	3.13565	S807	0.127615	1.03532
S808	0.300518	S808	0.546904	1.81987	S808	0.32113	1.06859
S810	0.0244693	S810	0.117106	4.78584	S810	0.0778881	3.1831
		S89	0.000175793
		S268	0.00337183
		Y469	0.00270694
		S513	0.00125826		S513	7.47044e-05
		T774	0.000357619		T774	0.00038125
